# Supplementary material for: The Levels of Polycyclic Aromatic Hydrocarbons and Their Derivatives in Plasma and Their Effect on Mitochondrial DNA Methylation in the Oilfield Workers
Source: Toxics. 2023 May 17;11(5):466. doi: 10.3390/toxics11050466 (PMC10220707; doi:10.3390/toxics11050466)
Supplement: Supplementary file 1 [file toxics-11-00466-s001.zip]

Archive with 1 entries (1 files):
- toxics-2393152-supplementary.pdf
